# Supplementary material for: Overexpression of Terpenoid Biosynthesis Genes Modifies Root Growth and Nodulation in Soybean (Glycine max)
Source: Cells. 2022 Aug 23;11(17):2622. doi: 10.3390/cells11172622 (PMC9454526; doi:10.3390/cells11172622)
Supplement: Supplementary file 1 [file cells-11-02622-s001.zip]

Archive with 2 entries (2 files):
- cells-1817995-supplementary/cells-1817995-supplementary figures.pdf
- cells-1817995-supplementary/cells-1817995-supplementary tables.pdf
